# Supplementary material for: Comparison of Circulating Tumour DNA and Extracellular Vesicle DNA by Low-Pass Whole-Genome Sequencing Reveals Molecular Drivers of Disease in a Breast Cancer Patient
Source: Biomedicines. 2020 Dec 25;9(1):14. doi: 10.3390/biomedicines9010014 (PMC7823926; doi:10.3390/biomedicines9010014)
Supplement: Supplementary file 1 [file biomedicines-09-00014-s001.zip]

Archive with 3 entries (2 files):
- LP-WGS of BrCa patient circulating DNA_Table S1.xlsx
- __MACOSX/
- __MACOSX/._LP-WGS of BrCa patient circulating DNA_Table S1.xlsx
